# Supplementary material for: Effectiveness of freezing temperatures on dormancy release of temperate woody species
Source: Ann Bot. 2024 Jul 25;134(4):615–30. doi: 10.1093/aob/mcae112 (PMC11523621; doi:10.1093/aob/mcae112)
Supplement: mcae112_suppl_Supplementary_Data [file mcae112_suppl_supplementary_data.xlsx]

## Sheet: Experimental data
Species no.	Sampling year	Chilling duration in refrigerator (h)	-15 °C	-10 °C	-5 °C	0 °C	5 °C	10°C		Sampling date	Forcing requiments (°C·h) with no extra chilling
1	2020	0	17480	17480	17480	17480	17480	17480		2020-11-12	17480
1	2020	312	nan	nan	NAN	NAN	NAN	NAN		2020-11-25	NAN
1	2020	720	nan	nan	9120	6080	6688	NAN		2020-12-12	9785
1	2020	1440	nan	nan	nan	4712	8835	NaN		2021-01-11	3952
1	2021	0	13300	13300	13300	13300	13300	13300		2021-11-22	13300
1	2021	336	NaN	nan	11780	11400	7600	12920		2021-12-06	6460
1	2021	672	NaN	9880	8740	4940	7600	8360		2021-12-20	4560
1	2021	1344	NaN	nan	6080	4180	4560	4560		2022-01-17	7704.11
1	2021	2016	NaN	nan	4940	3800	6080	3040		2022-02-14	4046.84
2	2020	0	27360	27360	27360	27360	27360	27360		2020-11-12	27360
2	2020	312	nan	nan	NAN	NAN	NaN	NaN		2020-11-25	NAN
2	2020	720	nan	15200	18240	nan	14896	NaN		2020-12-12	13528
2	2020	1440	nan	nan	nan	7980	6745	NaN		2021-01-11	7980
2	2021	0	24320	24320	24320	24320	24320	24320		2021-11-22	24320
2	2021	336	NaN	15200	11780	14440	11400	14820		2021-12-06	13300
2	2021	672	NaN	11400	9880	10640	11400	11020		2021-12-20	10260
2	2021	1344	NaN	8360	6080	6080	8360	8360		2022-01-17	6564.11
2	2021	2016	NaN	5320	7980	9120	8360	6460		2022-02-14	7086.84
3	2020	0	30400	30400	30400	30400	30400	30400		2020-11-12	30400
3	2020	312	nan	nan	NaN	NaN	NaN	NaN		2020-11-25	NAN
3	2020	720	nan	nan	nan	11526.7	10488	NaN		2020-12-12	12540
3	2020	1440	nan	nan	nan	12160	14060	NaN		2021-01-11	9196
3	2021	0	20900	20900	20900	20900	20900	20900		2021-11-22	20900
3	2021	336	NaN	21280	17480	17480	15580	15580		2021-12-06	15200
3	2021	672	NaN	nan	14440	14060	14820	14820		2021-12-20	13300
3	2021	1344	NaN	nan	11400	11020	10640	11400		2022-01-17	11504.1
3	2021	2016	NaN	nan	nan	10260	9500	nan		2022-02-14	9366.84
4	2020	0	16340	16340	16340	16340	16340	16340		2020-11-12	16340
4	2020	312	13680	13680	NaN	NaN	NaN	NaN		2020-11-25	NAN
4	2020	720	nan	nan	9626.67	6080	4940	NaN		2020-12-12	11856
4	2020	1440	nan	nan	8835	4104	4940	NaN		2021-01-11	6004
4	2021	0	nan	nan	nan	nan	nan	nan		2021-11-22	nan
4	2021	336	NaN	15200	13680	11780	9880	12160		2021-12-06	13680
4	2021	672	NaN	12160	9880	8360	8360	7600		2021-12-20	11020
4	2021	1344	NaN	11780	5320	4560	4560	3800		2022-01-17	6184.11
4	2021	2016	NaN	nan	6840	3800	3420	3040		2022-02-14	4046.84
5	2020	0	6080	6080	6080	6080	6080	6080		2020-11-12	6080
5	2020	312	nan	nan	NaN	NaN	NaN	NaN		2020-11-25	NAN
5	2020	720	nan	nan	nan	4560	4085	NaN		2020-12-12	3724
5	2020	1440	nan	nan	nan	3268	3800	NaN		2021-01-11	3040
5	2021	0	5320	5320	5320	5320	5320	5320		2021-11-22	5320
5	2021	336	NaN	nan	4180	3800	4560	4560		2021-12-06	3800
5	2021	672	NaN	nan	3800	3420	4180	nan		2021-12-20	3800
5	2021	1344	NaN	nan	3420	3040	3420	nan		2022-01-17	3144.11
5	2021	2016	NaN	nan	nan	3040	3040	nan		2022-02-14	2906.84
6	2020	0	11020	11020	11020	11020	11020	11020		2020-11-12	11020
6	2020	312	nan	9310	NAN	NaN	NaN	NaN		2020-11-25	NaN
6	2020	720	nan	nan	6916	6080	5092	NaN		2020-12-12	6916
6	2020	1440	nan	nan	nan	6232	5168	NaN		2021-01-11	5016
6	2021	0	10108	10108	10108	10108	10108	10108		2021-11-22	10108
6	2021	336	NaN	7600	6840	6840	7600	8740		2021-12-06	7980
6	2021	672	NaN	5320	6460	5700	5700	6080		2021-12-20	6080
6	2021	1344	NaN	nan	3800	3800	3800	3800		2022-01-17	4664.11
6	2021	2016	NaN	nan	4180	3420	3800	4180		2022-02-14	5186.84
7	2020	0	24320	24320	24320	24320	24320	24320		2020-11-12	24320
7	2020	312	nan	nan	NAN	NaN	NaN	NaN		2020-11-25	NAN
7	2020	720	nan	16340	14060	14820	13224	NaN		2020-12-12	21280
7	2020	1440	nan	nan	nan	8968	8664	NaN		2021-01-11	10640
7	2021	0	18620	18620	18620	18620	18620	18620		2021-11-22	18620
7	2021	336	NaN	nan	19000	19000	17480	17100		2021-12-06	17480
7	2021	672	NaN	nan	12920	12160	13300	11780		2021-12-20	11780
7	2021	1344	NaN	nan	nan	9500	9120	10260		2022-01-17	11504.1
7	2021	2016	NaN	nan	9120	7220	7600	7600		2022-02-14	8226.84
8	2020	0	6156	6156	6156	6156	6156	6156		2020-11-12	6156
8	2020	312	nan	nan	NaN	NaN	NaN	NaN		2020-11-25	NAN
8	2020	720	nan	nan	5446.67	4180	4275	NaN		2020-12-12	4712
8	2020	1440	nan	nan	4560	4484	3724	NaN		2021-01-11	3724
8	2021	0	6080	6080	6080	6080	6080	6080		2021-11-22	6080
8	2021	336	NaN	nan	4180	3800	4560	5700		2021-12-06	4560
8	2021	672	NaN	nan	3800	3420	3420	3040		2021-12-20	3800
8	2021	1344	NaN	nan	3800	2660	2660	3800		2022-01-17	4664.11
8	2021	2016	NaN	nan	3800	3040	3040	nan		2022-02-14	3666.84
9	2020	0	12160	12160	12160	12160	12160	12160		2020-11-12	12160
9	2020	312	nan	9880	NaN	NaN	NaN	NaN		2020-11-25	NAN
9	2020	720	nan	8360	7505	9246.67	8360	NaN		2020-12-12	10513.3
9	2020	1440	nan	6080	6080	5700	6460	NaN		2021-01-11	7410
9	2021	0	10640	10640	10640	10640	10640	10640		2021-11-22	10640
9	2021	336	NaN	8740	8360	6460	7600	8740		2021-12-06	7980
9	2021	672	NaN	6840	5320	5320	5320	7220		2021-12-20	6080
9	2021	1344	NaN	nan	5320	4180	4940	nan		2022-01-17	6184.11
9	2021	2016	NaN	nan	4180	3800	4180	nan		2022-02-14	6706.84
